# Supplementary material for: Activation of a Silent Polyketide Synthase SlPKS4 Encoding the C7-Methylated Isocoumarin in a Marine-Derived Fungus Simplicillium lamellicola HDN13-430
Source: Mar Drugs. 2023 Sep 13;21(9):490. doi: 10.3390/md21090490 (PMC10532586; doi:10.3390/md21090490)
Supplement: Supplementary file 1 [file marinedrugs-21-00490-s001.zip]

Archive with 1 entries (1 files):
- marinedrugs-2600326-supplementary.pdf
